# Supplementary material for: A rare case of survival after traumatic blunt ventricular rupture
Source: J Surg Case Rep. 2023 Feb 14;2023(2):rjad059. doi: 10.1093/jscr/rjad059 (PMC9931399; doi:10.1093/jscr/rjad059)
Supplement: Intraoperative_Video_rjad059 [file intraoperative_video_rjad059.zip]

Archive with 1 entries (1 files):
- Intraoperative_Video_rjad059.mp4
